# Supplementary material for: Imaging the cerebellum in post-traumatic stress and anxiety disorders: a mini-review
Source: Front Syst Neurosci. 2023 Aug 14;17:1197350. doi: 10.3389/fnsys.2023.1197350 (PMC10460913; doi:10.3389/fnsys.2023.1197350)
Supplement: Supplementary file 1 [file Table_1.XLSX]

## Sheet: Table S1. Task-based fMRI
Table S1. Task-based fMRI studies of patients with PTSD or anxiety disorders.
Study	Diagnosis (comorbidity)	n (m/f)	Mean age (SD)	Study design; magnetic field strenght	Main cerebellum results	Cerebellum MNI coordinates x y z
Rabellino et al., 2016	PTSD (several, mainly MDD)	26 PTSD (11/15) 20 HCs (10/10)	38.79 (±12.17) PTSD 32.5 (±11.58) HCs	Patient-control trauma-related visual task; 3 T	PTSD > HCs subliminal trauma > neutral words ↑ R cerebellum VI	18 -66 -30
Ke et al., 2016	PTSD	19 PTSD (19/0) 9 non-PTSD (9/0)	34.5 PTSD 39.2 non-PTSD	Patient-control symptom-evoking visualization task; 3 T	PTSD > non-PTSD ↑ vermis during baseline PTSD < PTSD baseline (2-year follow-up; n=13) ↓ vermis and L cerebellum	6 -48 -7 6 -50 -3 -39 -48 -33 42 -63 -27
Ke et al., 2015	PTSD	12 PTSD (12/0) 14 TECs (14/0)	37.7 (3.8) PTSD 40.8 (5.4) TECs	Patient-control symptom provocation images visual task; 1.5 T	PTSD > TECs ↑ SD in L culmen/vermis in the trauma-related pictures, as a measure of BOLD signal variability	0 -52 -6
Naegeli et al., 2018	PTSD	28 PTSD (4/24) 26 TECs (8/18)	38.50 (13.35) PTSD 40.35 (11.22) TECs	Patient-control monoaural auditory stimuli task; 3 T	PTSD > TECs ↑ larger responses to white noise sound bursts in L cerebellar lobule VI	-18 -64 -14
Vidotto et al., 2014	PTSD	10 PTSD (2/8) 25 HCs (11/14)	35.2 (14.1) PTSD 27.5 (9.3) HCs	Patient-control symptom provocation images visual task; 1.5 T	PTSD > FEP and HCs ↑ mean value in lateral cerebellum during visualization of scrambled images	21 -55 -23*
Elman et al., 2018	PTSD (MDD, anxiety)	12 PTSD (5/7) 12 HCs (6/6)	38.9 (11.9) PTSD 39.6 (10.2) HCs	Patient-control symptom provocation images visual task + pain-induced heat; 3 T	PTSD > HCs ↑ deactivation in R cerebellar crus II R cerebellum VIII R cerebellum VIII R cerebellum VIIb, during reward stimuli	40 -40 -42 36 -52 -50 24 -60 -48 42 -64 -52
Strigo et al., 2010	PTSD (MDD, anxiety)	23 PTSD-IPV (0/23) 15 NTCs (0/15)	35.9 (8.5) PTSD-IPV 35.2 (12.7) NTCs	Patient-control thermal heat pain-related stimuli; 3 T	PTSD-IPV > NTCs (Run 1) ↑ activation in L cerebellum PTSD-IPV < NTCs ↓ activation in R cerebellum PTSD-IPV > NTCs (Run 2) ↑ activation in L cerebellum PTSD-IPV < NTCs ↓ activation in cerebellum	-42 -60 -25* 6 -80 -22* -27 -71 -14* 4 -42 -36*
Awasthi et al., 2020	PTSD	29 PTSD (4/25) 23 HCs (12/11)	34.6 (9.2) PTSD 28.7 (7.6) HCs	Patient-control symptom provocation words visual task; 3 T	PTSD > HCs ↑ activation during trauma vs neutral word L cerebellum crus I R cerebellum crus I L cerebellum crus II R cerebellum crus II	-45 -63 -30* 48 -66 -36* -51 -48 -45* 12 -84 -36*
Chiasson et al., 2021	PTSD	7 PTSD+CSA (7/0) 13 HCs (13/0)	42.6 PTSD 36.4 HCs	Patient-control letter n-back + emotional picture n-back task; 3 T	PTSD+CSA < CSA-PTSD ↓ bilateral cerebellum, compared to CSA participants without PTSD	-12 -46 -22 30 -64 -26
Terpou et al., 2019	PTSD	26 PTSD (11/15) 20 HCs (10/10)	38.8 (±12.2) PTSD 32.5 (±11.6) HCs	Patient-control threat and neutral visual stimuli task; 3 T	HCs > PTSD ↑ in cerebellum lobule V, during subliminal threat presentation	18 -48 -23
Metz et al., 2019	PTSD (PD, BN)	19 PTSD (0/19) 37 HCs (0/37)	31.68 (±9.04) PTSD 28.76 (±7.23) HCs	Placebo/Hydrocortisone Intervention patient-control AM recall task; 3 T	Hydrocortisone > Placebo ↑ L cerebellum during AM retrieval, associated with higher CTQ scores	-18 -82 -29
Douglas et al., 2019	PTSD	11 PTSD (6/5) 11 TECs (6/5)	56.0 (10.3) PTSD 53.9 (9.9)TECs	Placebo/Hydrocortisone intervention patient-control script-driven imagery task ASL fMRI; 3 T	Hydrocortisone > Placebo ↓ regional blood flow in L cerebellum during visualization of trauma scripts	1.5 -43.5 -13.5
Nakao et al., 2011	SAD	6 SAD (4/2) 9 HCs (6/3)	31.7 (±7.9) SAD 32.8 (±5.0) HCs	Patient-control social situations evoking task; 1.5 T	HCs > SAD ↑ in L cerebellum	-10 -64 34
Giménez et al., 2012	SAD	20 SAD (5/15) 20 HCs (6/14)	24.15 (5.22) SAD 24.40 (5.59) HCs	Patient-control social scrutiny task; 1.5 T	SAD > HCs ↑ R cerebellum and primary visual area	42 -63 -20*
Sandman et al., 2020	SAD	23 SAD (12/11)	26.65	CBT/ACT 12-week intervention affect labeling task; 3 T	SAD postreatment follow-up Positive change in L amygdala-left cerebellum connectivity, associated with ↓ SAD symptom reduction	-33 -49 -26
Park et al., 2022	GAD	13 GAD (9/4) 13 HCs (7/6)	35.92 (±8.61) GAD 36.54 (±10.12) HCs	Patient-control implicit + explicit memory task with unpleasant words; 3 T	GAD > HCs ↑ negative FC of amygdala to cerebellum during implicit memory retrieval	42 -46 -26
Korgaonkar et al., 2021	PD (several, mainly MDD and anxiety)	22 PD (6/16) 33 HCs (15/18)	39.09 PD 33.58 HCs	Patient-control emotional faces visual task; 3 T	PD < HCs ↓ R cerebellum during all supraliminal visualization of emotional faces	8 -64 -44 14 -64 -50
Petrowski et al., 2014	PD-A	15 PD-A (2/13) 15 HCs (2/13)	36.81 (±16.00) PD-A 37.24 (±15.26) HCs	Patient-control emotional faces visual task; 3 T	PD-A < HCs faces > rest ↓ L cerebellum	-44 -70 -44 -46 -66 -44 -46 -62 -38
Caseras et al., 2010	SP: BII, spider phobia	12 BII phobia (3/9) 14 spider phobia (3/11) 14 HCs (3/11)	24.58 BII phobia 22.71 Spider phobia 23.00 HCs	Patient-control phobia-specific visual stimuli; 1.5 T	Spider phobia > HCs ↑ bilateral cerebellum BII phobia > HCs ↑ L cerebellum	-4 -63 -13 -22 -56 -26
Schwab et al., 2020	SP: spider phobia	30 spider phobia (8/22) 24 HCs (11/13)	28 SP 27 HCs	Placebo/hydrocortisone intervention patient-control phobia-related visual stimuli; 3 T	Hydrocortisone-treated spider phobia ↑ L cerebellum during event-related task	-12 -58 -10
Notes: *Tailarach coordinates Abbreviations: ACT = acceptance and commitment therapy; AM = autobiographical memory; ASL = arterial spin labeling; BII = blood-injection-injury; BN = bulimia nervosa; BOLD = blood-oxygen-level-dependent; CBT = cognitive behavioral therapy; CTQ = Childhood Trauma Questionnaire (Bernstein & Fink, 1998); FC = functional connectivity; FEP = first episode psychosis; f = …

## Sheet: Table S2. rs-fMRI + sMRI
Table S2. Resting-state fMRI and structural MRI studies of patients with PTSD or anxiety disorders.
Study	Diagnosis (comorbidity)	n (m/f)	Mean age (SD)	Study design; magnetic field strenght	Main cerebellum results	Cerebellum MNI coordinates x y z
Resting-state fMRI studies
Rabellino et al., 2018	PTSD (anxiety disorders)	65 PTSD (25/40) 37 PTSD+DS (8/29) 47 HCs (15/32)	37.58 PTSD 40.38 PTSD+DS 33.81 HCs	Patient-control rs-fMRI; 3 T	PTSD > HCs ↑ FC in bilateral IV-V lobes and limbic structures PTSD < HCs ↓ FC in L Crus I and frontal gyrus	-
Rabellino et al., 2022	PTSD	57 PTSD (17/40) 32 PTSD+DS (4/28) 44 HCs (10/34)	38.32 (±12.16) PTSD 41.06 (±13.09) PTSD+DS 34.68 (±12.32) HCs	Patient-control rs-fMRI; 3 T	HCs > PTSD ↑ FC between L flocculus and regions in parietal lobe HCs > PTSD+DS ↑ cerebellar FC with fronto-temporo-parietal regions PTSD+DS > PTSD ↑ cerebellar FC with R hippocampus	-
Nicholson et al., 2015	PTSD (MDD, anxiety)	36 PTSD (10/26) 13 PTSD+DS (2/11) 40 HCs (11/29)	37 (±12.9) PTSD 37 (±12.7) PTSD+DS 32.3 (±11.4) HCs	Patient-control rs-fMRI; 3 T	PTSD < PTSD+DS ↓ FC between basolateral amygdala and L cerebellar culmen	-28 -46 -30
Nicholson et al., 2020	PTSD (MDD, anxiety)	81 PTSD (35/46) 49 PTSD+DS (11/38) 56 HCs (20/36)	39 (±11.79) PTSD 40 (±13.52) PTSD+DS 34 (±11.98) HCs	Patient-control rs-fMRI; 3 T	HCs > PTSD ↑ FC in posterior salience network (including cerebellar lobules V and VI) to R dlPFC and right supramarginal gyrus HCs > PTSD ↑ FC in L central executive network (including cerebellum crus I) to superior/middle temporal gyrus	-
Holmes et al., 2018	PTSD (MDD)	21 PTSD (9/11) 18 HCs (12/6)	35.84 (±8.5) PTSD 35.2 (±13.3) HCs	Patient-control rs-fMRI + sMRI; 3 T	PTSD < HCs ↓ ICD between cerebellum, dlPFC and mPFC PTSD > HCs ↑ cerebellar and mPFC FC with R supramarginal gyrus	48 -69 -32 54 -35 45
Yin et al., 2011	PTSD	54 PTSD (15/39) 72 HCs (22/50)	41.52 (±9.81) PTSD 42.21 (±8.32) HCs	Patient-control rs-fMRI ALFF; 3 T	PTSD < HCs ↓ ALFF in R posterior cerebellum	NP
Vuper et al., 2021	PTSD	26 PTSD (0/26) 18 TECs (0/18)	33.62 (11.09) PTSD 31.89 (9.84) TECs	CPT 12-week intervention patient-control rs-fMRI; 3 T	PTSD < TECs ↓ FC between CEN and a cerebellar region	-4 -48 -16
Yuan et al., 2018	PTSD	22 PTSD (5/17)	45.82 (±7.01)	SSRI-paroxetine 12-week intervention rs-fMRI ALFF + DC; 3 T	remited PTSD > persistent PTSD ↓ INC in L Crus I	-9 -87 -15 27 -84 -18 9 -87 -21
Bing et al., 2013	PTSD (MDD)	20 PTSD (13/7) 20 HCs (14/6)	32.92 PTSD 31.53 HCs	Patient-control rs-fMRI; 3 T	PTSD > HCs ↑ ALFF in R cerebellum	12 -93 -27
Chen et al., 2019	PTSD (depression, anxiety disorders)	27 PTSD (7/20) 33 TECs (7/26) 30 HCs (7/23)	48.4 (±10.3) PTSD 48.5 (±7.5) TECs 49.9 (±6.1) HCs	Patient-control rs-fMRI; 3 T	PTSD < HCs ↓ L cerebellar FC with dACC TECs < HCs ↓ L cerebellar FC with dACC	-33 -63 -45 -48 -72 -36
Thome et al., 2017	PTSD (several)	57 PTSD (39/18) 41 HCs (15/26)	33.98 PTSD 37.11 HCs	Patient-control rs-fMRI; 3 T	PTSD > HCs ↑ FC in PAG to R vermis ↑ FC in L amygdala to L culmen	2 -56 -16 -22 -36 -24
Zhang et al., 2016	PTSD	17 PTSD (5/12) 20 TECs (9/11) 20 HCs (8/12)	44.41 (±8.44) PTSD 40.35 (±9.43) TECs 42.52 (±7.89) HCs	Patient-control rs-fMRI + sMRI; 3 T	TECs > HCs ↑ ALFF in bilateral cerebellum during rs L cerebellum R cerebellum PTSD vs TECs no differences in cerebellum	-12 -30 -21 57 -63 -27
Yuan et al., 2017	SAD	17 SAD (11/6) 64 HCs (35/29)	25.53 SAD 23.78 HCs	CBT 14-16-week intervention patient-control rs-fMRI; 3 T	SAD < HCs ↓ cerebellar FC with prefrontal areas SAD treatment response prediction ↑ pretreatment FC in vermis Crus I associated with better symptom improvement	-
Yuan et al., 2018	SAD	43 SAD (27/17) 43 HCs (26/17)	29.0 SAD 30.14 HCs	Patient-control rs-fMRI; 3 T	SAD > HCs ↑ INC in cerebellum	24 -81 -33
Zhang et al., 2022	SAD	49 SAD (30/19) 53 HCs (31/22)	24.6 (±5.3) SAD 23.4 (±3.3) HCs	Patient-control rs-fMRI + sMRI; 3 T	SAD < HCs ↓ INC in cerebellum FC in L putamen to L cerebellum FC in R putamen to R cerebellum	0 -75 -15 -39 -57 -24 18 -90 -33
Du et al., 2021	GAD	38 GAD (10/28) 20 HCs (3/17)	41.11 (±11.17) GAD 39.15 (±8.24) HCs	Patient-control rs-fMRI; 3 T	GAD < HCs ↓ FC between R amygdala and cerebellum	15 -71 -47
Ni et al., 2021	PD	26 PD (12/14) 27 HCs (13/14)	35.0 (6.5) PD 35.2 (6.1) HCs	Patient-control rs-fMRI; 3 T	PD < HCs ↓ INC FC in R lobule V/VI, vermis, and L lobule VI of CBN	12 -54 -12
Structural MRI studies
Baldaçara et al., 2011; 2012	PTSD (AUD)	42 PTSD (15/27) 42 RCs (10/32)	34.91 PTSD 38.30 RCs	Patient-control sMRI; 1.5 T	PTSD < RCs ↓ L hemisphere and vermis PTSD negative correlation of vermal volume with PTSD symptoms	NP
Holmes et al., 2018	PTSD (MDD)	21 PTSD (9/11) 18 HCs (12/6)	35.84 (±8.5) PTSD 35.2 (±13.3) HCs	Patient-control sMRI + rs-fMRI; 3 T	PTSD < HCs ↓ volume in R cerebellar crus ↓ structural covariance between cerebellum and STS/MTG no areas of greater GMV for PTSD over HCs	39 -77 -30 -64 -40 -1
Zhang et al., 2016	PTSD	17 PTSD (5/12) 20 TECs (9/11) 20 HCs (8/12)	44.41 (±8.44) PTSD 40.35 (±9.43) TECs 42.52 (±7.89) HCs	Patient-control sMRI + rs-fMRI; 3 T	PTSD < HCs and TECs < HCs ↓ GMV in L cerebellum (= coordinates) PTSD < TECs ↓ GMV in L cerebellum	-27 -54 -57 -15 -45 -57
Levitt et al., 2006	PTSD (MDD)	24 twin pairs PTSD (24/0) 24 twin pairs non-PTSD (24/0)	52.5 PTSD 51.7 non-PTSD	Patient-control correlations sMRI; 1.5 T	PTSD vs non-PTSD No between-group differences in cerebellar midsagittal vermis volumes	NP
Fennema-Notestine et al., 2002	PTSD	11 PTSD-IPV (0/11) 17 NCs (0/17)	33.5 (10.3) PTSD-IPV 35.3 (12.5) NCs	Patient-control sMRI; NP	PTSD-IPV vs NCs No between-group significant differences on cerebellar GMV	NP
Sui et al., 2010	PTSD	11 PTSD (0/11) 12 HCs (0/12)	24.46 (5.77) PTSD 26.00 (3.39) HCs	Patient-control sMRI; 1.5 T	PTSD > HCs ↑ L cerebellar density in pyramis uvula declive nodule	-9 -72 -36 -4 -66 -35 -6 -69 -30 -4 -63 -31
Sussman et al., 2016	PTSD (depression, anxiety disorders)	24 PTSD (24/0) 23 HCs (23/0)	37.3 (6.8) PTSD 32.9 (4.5) HCs	Patient-control sMRI; 3 T	PTSD > HCs ↑ relative GMV in cerebellar lobules VIIb, VIIIa, VIIIb	NP
Cheng et al., 2015	PTSD, SAD	30 PTSD (29/1) 20 SAD (13/7) 30 HCs (21/9)	26.3 PTSD 23.2 SAD 26.2 HCs	Patient-control sMRI; 3 T	PTSD < OCD ↓ GMV in L posterior cerebellum No changes in cerebellar GMV reported in the rest of between-groups comparisons	-53 -61 -29
Zhang et al., 2022	SAD	49 SAD (30/19) 53 HCs (31/22)	24.6 (±5.3) SAD 23.4 (±3.3) HCs	Patient-control sMRI + rs-fMRI ; 3 T	SAD vs HCs No between-group differences reported on cerebellar GMV No areas reported increased GMV in SAD	-
Talati et al., 2013	SAD	33 SAD (9/24) 37 HCs (18/19)	31.5 SAD 31.4 HCs	Patient-control sMRI; 1.5 T	SAD > HCs ↑ cerebellum GMV	0 -51 -12
Talati et al., 2015	SAD	14 SAD (6/8) 7 HCs (4/3)	30.9 SAD 33.2 HCs	SSRI-paroxetine 8-week intervention patient-control sMRI; 1.5 T	SAD post-treatment > SAD pretreatment ↑ GMV in posterior cerebellum	15 -72 -29 8 -66 -35
Cassimjee et al., 2010	SAD	14 SAD (5/9)	40.64 (11.74)	SSRI-escitalopram 12-week intervention sMRI; 3 T	SAD pretreatment > SAD follow-up ↑ volume in vermis and L cerebellar Crus	10 -46 -2 -56 -60 -38
Asami et al., 2009	PD	24 PD (9/15) 24 HCs (9/15)	39.2 PD 39.3 HCs	Patient-control sMRI; 1.5 T	PD < HCs ↓ GMV in L vermis PD females < PD males ↓ GMV in R vermis	-46 -74 -38* 38 -66 -38*
Hilbert et al., 2015	SP: dental phobia, snake phobia	26 dental phobia (6/20) 33 snake phobia (8/25) 37 HCs (9/28)	22.91 dental phobia 25.27 snake phobia 22.76 HCs	Patient-control sMRI; 3 T	Phobia groups combined > HCs ↑ GMV in vermis	-6 -69 -9
Notes: *Tailarach coordinates Abbreviations: ALFF = amplitude of low-frequency fluctuations; AUD = alcohol use disorder; CBN = cerebellum network; CBT = cognitive behavioral therapy; CEN = central executive network; CPT = cognitive processing therapy; dACC = dorsal anterior cingulate cortex; DC = degree centrality; dlPFC = dorsolateral prefrontal cortex; f = females; FC = functional connectivity;…

## Sheet: Note - Table S2
Two sMRI studies are jointly presented in the Table S2 as the sample was the same in both (Baldaçara et al., 2012; 2011), whereas another three studies in Table S2 are presented in both rs-fMRI and sMRI categories since they used this bimodal approach (Holmes et al., 2018; Zhang et al., 2016; Zhang et al., 2022).
